# Supplementary material for: An Esterase-Responsive SLC7A11 shRNA Delivery System Induced Ferroptosis and Suppressed Hepatocellular Carcinoma Progression
Source: Pharmaceutics. 2024 Feb 8;16(2):249. doi: 10.3390/pharmaceutics16020249 (PMC10891814; doi:10.3390/pharmaceutics16020249)
Supplement: Supplementary file 1 [file pharmaceutics-16-00249-s001.zip]

Archive with 1 entries (1 files):
- pharmaceutics-2797994-supplementary.pptx
